# Supplementary material for: Microwave bio-sensor based on symmetrical split ring resonator with spurline filters for therapeutic goods detection
Source: PLoS One. 2017 Sep 21;12(9):e0185122. doi: 10.1371/journal.pone.0185122 (PMC5608324; doi:10.1371/journal.pone.0185122)
Supplement: S1 Dataset — (DAT) [file pone.0185122.s001.dat]

Frequency	SSRR	SSRR with Single Spurline	SSRR with Double Spurlines
[GHz]	[dB]	[dB]	[dB]
1	-69.1941	-67.4122	-66.553
1.01	-69.1464	-67.2719	-66.5086
1.02	-69.098	-67.1322	-66.4623
1.03	-69.0488	-66.9932	-66.4139
1.04	-68.9987	-66.8549	-66.3631
1.05	-68.9475	-66.7172	-66.3099
1.06	-68.8952	-66.5801	-66.254
1.07	-68.8417	-66.4437	-66.195
1.08	-68.7868	-66.308	-66.1326
1.09	-68.7304	-66.1729	-66.0665
1.1	-68.6725	-66.0385	-65.9961
1.11	-68.6129	-65.9047	-65.9211
1.12	-68.5514	-65.7716	-65.8406
1.13	-68.4881	-65.6392	-65.754
1.14	-68.4227	-65.5074	-65.6603
1.15	-68.3552	-65.3762	-65.5585
1.16	-68.2854	-65.2457	-65.4472
1.17	-68.2132	-65.1158	-65.3248
1.18	-68.1385	-64.9865	-65.1894
1.19	-68.0612	-64.8579	-65.0385
1.2	-67.9812	-64.7298	-64.8693
1.21	-67.8983	-64.6024	-64.6783
1.22	-67.8124	-64.4755	-64.4611
1.23	-67.7236	-64.3492	-64.2125
1.24	-67.6315	-64.2234	-63.9262
1.25	-67.5362	-64.0981	-63.5947
1.26	-67.4376	-63.9733	-63.2091
1.27	-67.3356	-63.849	-62.7592
1.28	-67.23	-63.7251	-62.2339
1.29	-67.1208	-63.6016	-61.6214
1.3	-67.008	-63.4785	-60.9109
1.31	-66.8915	-63.3557	-60.0948
1.32	-66.7712	-63.2331	-59.1731
1.33	-66.647	-63.1108	-58.1605
1.34	-66.519	-62.9886	-57.0978
1.35	-66.3871	-62.8666	-56.0652
1.36	-66.2512	-62.7446	-55.1862
1.37	-66.1114	-62.6226	-54.5991
1.38	-65.9676	-62.5005	-54.3854
1.39	-65.8198	-62.3783	-54.5155
1.4	-65.668	-62.2558	-54.8756
1.41	-65.5122	-62.133	-55.3426
1.42	-65.3525	-62.0098	-55.8282
1.43	-65.1888	-61.8861	-56.2831
1.44	-65.0212	-61.7618	-56.6854
1.45	-64.8497	-61.6368	-57.0282
1.46	-64.6743	-61.5109	-57.3124
1.47	-64.4951	-61.3842	-57.5425
1.48	-64.3121	-61.2563	-57.7238
1.49	-64.1253	-61.1273	-57.8619
1.5	-63.9348	-60.997	-57.962
1.51	-63.7406	-60.8653	-58.0285
1.52	-63.5427	-60.732	-58.0655
1.53	-63.3413	-60.5969	-58.0764
1.54	-63.1364	-60.4599	-58.064
1.55	-62.9279	-60.321	-58.0309
1.56	-62.716	-60.1798	-57.9791
1.57	-62.5007	-60.0362	-57.9104
1.58	-62.282	-59.8901	-57.8264
1.59	-62.06	-59.7413	-57.7283
1.6	-61.8347	-59.5895	-57.6172
1.61	-61.6061	-59.4347	-57.494
1.62	-61.3742	-59.2766	-57.3596
1.63	-61.1392	-59.115	-57.2147
1.64	-60.9009	-58.9497	-57.0598
1.65	-60.6594	-58.7805	-56.8954
1.66	-60.4147	-58.6072	-56.722
1.67	-60.1669	-58.4297	-56.5399
1.68	-59.9158	-58.2475	-56.3494
1.69	-59.6615	-58.0607	-56.1508
1.7	-59.404	-57.8688	-55.9443
1.71	-59.1433	-57.6718	-55.7301
1.72	-58.8792	-57.4693	-55.5082
1.73	-58.6118	-57.2612	-55.2789
1.74	-58.341	-57.0471	-55.0422
1.75	-58.0668	-56.8269	-54.7981
1.76	-57.7891	-56.6003	-54.5467
1.77	-57.5077	-56.367	-54.2879
1.78	-57.2227	-56.1268	-54.0217
1.79	-56.9339	-55.8794	-53.7481
1.8	-56.6412	-55.6245	-53.467
1.81	-56.3445	-55.3619	-53.1783
1.82	-56.0436	-55.0913	-52.8817
1.83	-55.7384	-54.8123	-52.5773
1.84	-55.4287	-54.5247	-52.2648
1.85	-55.1144	-54.2281	-51.9439
1.86	-54.7952	-53.9222	-51.6145
1.87	-54.471	-53.6065	-51.2761
1.88	-54.1415	-53.2808	-50.9286
1.89	-53.8064	-52.9446	-50.5715
1.9	-53.4655	-52.5973	-50.2045
1.91	-53.1184	-52.2386	-49.827
1.92	-52.7649	-51.8679	-49.4385
1.93	-52.4046	-51.4847	-49.0385
1.94	-52.0371	-51.0881	-48.6263
1.95	-51.6619	-50.6776	-48.2011
1.96	-51.2787	-50.2523	-47.7622
1.97	-50.8868	-49.8114	-47.3085
1.98	-50.4859	-49.3537	-46.839
1.99	-50.0752	-48.8782	-46.3524
2	-49.654	-48.3835	-45.8474
2.01	-49.2218	-47.8682	-45.3223
2.02	-48.7777	-47.3304	-44.7753
2.03	-48.3208	-46.7681	-44.2041
2.04	-47.8503	-46.179	-43.6063
2.05	-47.3651	-45.5602	-42.9788
2.06	-46.864	-44.9084	-42.318
2.07	-46.3459	-44.2195	-41.6196
2.08	-45.8096	-43.4888	-40.8783
2.09	-45.2535	-42.71	-40.0876
2.1	-44.6764	-41.8757	-39.2394
2.11	-44.0766	-40.9764	-38.3231
2.12	-43.4527	-39.9994	-37.3252
2.13	-42.8034	-38.9284	-36.2275
2.14	-42.1278	-37.7406	-35.0048
2.15	-41.4254	-36.404	-33.6208
2.16	-40.697	-34.8707	-32.0212
2.17	-39.945	-33.0654	-30.1178
2.18	-39.175	-30.8588	-27.7553
2.19	-38.397	-28.001	-24.6197
2.2	-37.6281	-23.906	-19.9254
2.21	-36.8943	-16.6818	-11.2731
2.22	-36.2326	-12.5458	-14.2738
2.23	-35.6893	-21.6248	-21.153
2.24	-35.3132	-26.18	-25.0094
2.25	-35.1414	-29.1045	-27.6282
2.26	-35.1863	-31.2361	-29.593
2.27	-35.4294	-32.9008	-31.155
2.28	-35.8297	-34.2581	-32.4443
2.29	-36.3382	-35.3978	-33.5369
2.3	-36.9101	-36.3755	-34.4809
2.31	-37.5107	-37.2279	-35.3088
2.32	-38.116	-37.9805	-36.0435
2.33	-38.7106	-38.6519	-36.7018
2.34	-39.2857	-39.2558	-37.2963
2.35	-39.8364	-39.8028	-37.8367
2.36	-40.3607	-40.3012	-38.3308
2.37	-40.8581	-40.7578	-38.7848
2.38	-41.3291	-41.1777	-39.2037
2.39	-41.7749	-41.5656	-39.5918
2.4	-42.1968	-41.925	-39.9525
2.41	-42.5962	-42.259	-40.2887
2.42	-42.9747	-42.5703	-40.6031
2.43	-43.3336	-42.8612	-40.8977
2.44	-43.6743	-43.1335	-41.1745
2.45	-43.9981	-43.3891	-41.4352
2.46	-44.3061	-43.6292	-41.681
2.47	-44.5995	-43.8554	-41.9135
2.48	-44.8792	-44.0686	-42.1336
2.49	-45.1462	-44.2699	-42.3425
2.5	-45.4012	-44.4603	-42.541
2.51	-45.6451	-44.6406	-42.7299
2.52	-45.8785	-44.8114	-42.9101
2.53	-46.1021	-44.9734	-43.0821
2.54	-46.3165	-45.1273	-43.2467
2.55	-46.5222	-45.2736	-43.4044
2.56	-46.7197	-45.4127	-43.5556
2.57	-46.9095	-45.5451	-43.701
2.58	-47.0919	-45.6713	-43.8409
2.59	-47.2675	-45.7916	-43.9757
2.6	-47.4365	-45.9063	-44.1059
2.61	-47.5992	-46.0158	-44.2317
2.62	-47.7561	-46.1203	-44.3535
2.63	-47.9073	-46.2202	-44.4716
2.64	-48.0531	-46.3156	-44.5863
2.65	-48.1938	-46.4068	-44.6978
2.66	-48.3295	-46.494	-44.8064
2.67	-48.4606	-46.5775	-44.9123
2.68	-48.5872	-46.6573	-45.0157
2.69	-48.7095	-46.7336	-45.1168
2.7	-48.8276	-46.8067	-45.2158
2.71	-48.9418	-46.8766	-45.3128
2.72	-49.0521	-46.9435	-45.408
2.73	-49.1587	-47.0075	-45.5015
2.74	-49.2618	-47.0688	-45.5935
2.75	-49.3614	-47.1274	-45.6841
2.76	-49.4578	-47.1834	-45.7734
2.77	-49.5508	-47.237	-45.8614
2.78	-49.6408	-47.2881	-45.9484
2.79	-49.7278	-47.3371	-46.0342
2.8	-49.8118	-47.3837	-46.1191
2.81	-49.893	-47.4283	-46.2031
2.82	-49.9714	-47.4708	-46.2862
2.83	-50.0471	-47.5112	-46.3684
2.84	-50.1202	-47.5497	-46.4499
2.85	-50.1908	-47.5864	-46.5307
2.86	-50.2588	-47.6211	-46.6108
2.87	-50.3244	-47.6541	-46.6901
2.88	-50.3875	-47.6853	-46.7688
2.89	-50.4484	-47.7149	-46.8469
2.9	-50.5069	-47.7427	-46.9243
2.91	-50.5632	-47.769	-47.0011
2.92	-50.6172	-47.7936	-47.0773
2.93	-50.6691	-47.8167	-47.1528
2.94	-50.7188	-47.8383	-47.2277
2.95	-50.7664	-47.8584	-47.302
2.96	-50.812	-47.877	-47.3756
2.97	-50.8555	-47.8941	-47.4487
2.98	-50.8969	-47.9099	-47.521
2.99	-50.9364	-47.9242	-47.5928
3	-50.9738	-47.9372	-47.6638
3.01	-51.0093	-47.9489	-47.7342
3.02	-51.0429	-47.9592	-47.804
3.03	-51.0745	-47.9683	-47.873
3.04	-51.1042	-47.976	-47.9414
3.05	-51.132	-47.9825	-48.0091
3.06	-51.158	-47.9878	-48.0761
3.07	-51.182	-47.9919	-48.1424
3.08	-51.2042	-47.9948	-48.2081
3.09	-51.2245	-47.9964	-48.273
3.1	-51.2429	-47.9965	-48.3373
3.11	-51.2595	-47.993	-48.4009
3.12	-51.2743	-47.9894	-48.4639
3.13	-51.2872	-47.987	-48.5262
3.14	-51.2983	-47.9833	-48.5879
3.15	-51.3075	-47.9783	-48.6491
3.16	-51.3149	-47.972	-48.7096
3.17	-51.3204	-47.9646	-48.7696
3.18	-51.3241	-47.956	-48.8291
3.19	-51.326	-47.9463	-48.8882
3.2	-51.326	-47.9356	-48.9468
3.21	-51.3241	-47.9237	-49.005
3.22	-51.3204	-47.9109	-49.063
3.23	-51.3148	-47.897	-49.1206
3.24	-51.3074	-47.8821	-49.1781
3.25	-51.298	-47.8663	-49.2354
3.26	-51.2868	-47.8494	-49.2927
3.27	-51.2737	-47.8317	-49.3499
3.28	-51.2587	-47.8129	-49.4073
3.29	-51.2418	-47.7933	-49.4649
3.3	-51.2229	-47.7727	-49.5228
3.31	-51.2021	-47.7513	-49.581
3.32	-51.1793	-47.7289	-49.6398
3.33	-51.1546	-47.7056	-49.6991
3.34	-51.1278	-47.6813	-49.7592
3.35	-51.099	-47.6555	-49.8202
3.36	-51.0681	-47.6278	-49.8821
3.37	-51.0349	-47.6024	-49.9452
3.38	-50.999	-47.5767	-50.0095
3.39	-50.9625	-47.5495	-50.0753
3.4	-50.9414	-47.5213	-50.1426
3.41	-50.8933	-47.4924	-50.2116
3.42	-50.8485	-47.4627	-50.2825
3.43	-50.8028	-47.4325	-50.3555
3.44	-50.7555	-47.4016	-50.4307
3.45	-50.7063	-47.3702	-50.5082
3.46	-50.6551	-47.3383	-50.5883
3.47	-50.6019	-47.3059	-50.6711
3.48	-50.5465	-47.2731	-50.7568
3.49	-50.489	-47.2399	-50.8456
3.5	-50.4294	-47.2064	-50.9376
3.51	-50.3676	-47.1725	-51.033
3.52	-50.3036	-47.1384	-51.132
3.53	-50.2374	-47.1041	-51.2347
3.54	-50.1689	-47.0697	-51.3413
3.55	-50.0983	-47.0351	-51.4519
3.56	-50.0253	-47.0005	-51.5666
3.57	-49.95	-46.9659	-51.6856
3.58	-49.8725	-46.9314	-51.809
3.59	-49.7925	-46.897	-51.9369
3.6	-49.7103	-46.8628	-52.0694
3.61	-49.6256	-46.8288	-52.2066
3.62	-49.5386	-46.7952	-52.3485
3.63	-49.4491	-46.762	-52.4951
3.64	-49.3572	-46.7292	-52.6466
3.65	-49.2628	-46.697	-52.8029
3.66	-49.1658	-46.6655	-52.964
3.67	-49.0664	-46.6346	-53.1298
3.68	-48.9643	-46.6046	-53.3005
3.69	-48.8597	-46.5754	-53.4758
3.7	-48.7524	-46.5472	-53.6557
3.71	-48.6425	-46.5201	-53.8402
3.72	-48.5299	-46.4942	-54.0291
3.73	-48.4145	-46.4695	-54.2223
3.74	-48.2963	-46.4461	-54.4197
3.75	-48.1753	-46.4242	-54.621
3.76	-48.0514	-46.4038	-54.8261
3.77	-47.9246	-46.3851	-55.0349
3.78	-47.7948	-46.3682	-55.247
3.79	-47.6619	-46.3531	-55.4623
3.8	-47.526	-46.3399	-55.6806
3.81	-47.3869	-46.3288	-55.9015
3.82	-47.2446	-46.3199	-56.1248
3.83	-47.099	-46.3133	-56.3502
3.84	-46.9501	-46.309	-56.5773
3.85	-46.7977	-46.3072	-56.8059
3.86	-46.6417	-46.3079	-57.0356
3.87	-46.4822	-46.3114	-57.2659
3.88	-46.3189	-46.3175	-57.4966
3.89	-46.1519	-46.3266	-57.7272
3.9	-45.9809	-46.3386	-57.9573
3.91	-45.8058	-46.3536	-58.1864
3.92	-45.6266	-46.3718	-58.414
3.93	-45.4431	-46.3932	-58.6396
3.94	-45.2551	-46.4178	-58.8628
3.95	-45.0626	-46.4459	-59.083
3.96	-44.8652	-46.4773	-59.2996
3.97	-44.6629	-46.5123	-59.5121
3.98	-44.4555	-46.5509	-59.7198
3.99	-44.2427	-46.5932	-59.9222
4	-44.0244	-46.6392	-60.1187
4.01	-43.8002	-46.689	-60.3087
4.02	-43.5699	-46.7426	-60.4915
4.03	-43.3333	-46.8002	-60.6667
4.04	-43.09	-46.8618	-60.8335
4.05	-42.8397	-46.9275	-60.9916
4.06	-42.582	-46.9973	-61.1405
4.07	-42.3164	-47.0714	-61.2795
4.08	-42.0427	-47.1497	-61.4085
4.09	-41.7602	-47.2325	-61.5269
4.1	-41.4684	-47.3199	-61.6346
4.11	-41.1668	-47.4118	-61.7313
4.12	-40.8547	-47.5085	-61.8168
4.13	-40.5313	-47.6101	-61.891
4.14	-40.1959	-47.7167	-61.954
4.15	-39.8475	-47.8286	-62.0058
4.16	-39.4851	-47.946	-62.0466
4.17	-39.1075	-48.069	-62.0765
4.18	-38.7135	-48.198	-62.0959
4.19	-38.3015	-48.3332	-62.105
4.2	-37.8698	-48.4751	-62.1043
4.21	-37.4164	-48.6239	-62.0942
4.22	-36.939	-48.7801	-62.075
4.23	-36.435	-48.9443	-62.0474
4.24	-35.9011	-49.1169	-62.0117
4.25	-35.3334	-49.2988	-61.9685
4.26	-34.7275	-49.4905	-61.9182
4.27	-34.0777	-49.6931	-61.8614
4.28	-33.377	-49.9074	-61.7984
4.29	-32.6168	-50.1347	-61.7298
4.3	-31.7858	-50.3762	-61.656
4.31	-30.8696	-50.6334	-61.5774
4.32	-29.8483	-50.9081	-61.4945
4.33	-28.6951	-51.2022	-61.4076
4.34	-27.3711	-51.5184	-61.317
4.35	-25.8182	-51.8718	-61.223
4.36	-23.9444	-52.2411	-61.1261
4.37	-21.5965	-52.6407	-61.0264
4.38	-18.5125	-53.0804	-60.9242
4.39	-14.4199	-53.5647	-60.8197
4.4	-11.6051	-54.1009	-60.7132
4.41	-14.9831	-54.6984	-60.6048
4.42	-18.9683	-55.3699	-60.4948
4.43	-21.9544	-56.1317	-60.3831
4.44	-24.2463	-57.0059	-60.2701
4.45	-26.0902	-58.0237	-60.1557
4.46	-27.6302	-59.2305	-60.0402
4.47	-28.9537	-60.6965	-59.9235
4.48	-30.1165	-62.5388	-59.8058
4.49	-31.1565	-64.9743	-59.6871
4.5	-32.1007	-68.4682	-59.5676
4.51	-32.969	-74.1701	-59.4471
4.52	-33.7765	-78.4081	-59.3259
4.53	-34.5354	-71.0405	-59.2038
4.54	-35.255	-66.2295	-59.081
4.55	-35.9433	-63.0186	-58.9573
4.56	-36.6063	-60.6286	-58.833
4.57	-37.2491	-58.7326	-58.7078
4.58	-37.8748	-57.1683	-58.582
4.59	-38.4854	-55.8444	-58.4553
4.6	-39.081	-54.7044	-58.3279
4.61	-39.6598	-53.7113	-58.1997
4.62	-40.2185	-52.8388	-58.0707
4.63	-40.752	-52.0682	-57.9409
4.64	-41.2545	-51.3847	-57.8102
4.65	-41.7202	-50.7771	-57.6786
4.66	-42.1445	-50.2358	-57.5462
4.67	-42.5249	-49.7532	-57.4128
4.68	-42.8613	-49.3225	-57.2785
4.69	-43.1561	-48.9379	-57.1432
4.7	-43.4137	-48.5941	-57.0069
4.71	-43.6397	-48.2867	-56.8695
4.72	-43.8399	-48.0114	-56.731
4.73	-44.0199	-47.7647	-56.5914
4.74	-44.1847	-47.5431	-56.4506
4.75	-44.3381	-47.3437	-56.3087
4.76	-44.4833	-47.1638	-56.1655
4.77	-44.6227	-47.001	-56.021
4.78	-44.758	-46.8532	-55.8752
4.79	-44.8902	-46.7184	-55.7281
4.8	-45.0201	-46.595	-55.5796
4.81	-45.1482	-46.4814	-55.4296
4.82	-45.2746	-46.3763	-55.2782
4.83	-45.3994	-46.2785	-55.1253
4.84	-45.5226	-46.1868	-54.9709
4.85	-45.6441	-46.1004	-54.8149
4.86	-45.7637	-46.0183	-54.6573
4.87	-45.8812	-45.9399	-54.498
4.88	-45.9964	-45.8645	-54.3371
4.89	-46.1091	-45.7915	-54.1744
4.9	-46.2191	-45.7203	-54.01
4.91	-46.3262	-45.6504	-53.8438
4.92	-46.4301	-45.5816	-53.6758
4.93	-46.5306	-45.5133	-53.506
4.94	-46.6275	-45.4452	-53.3343
4.95	-46.7206	-45.3771	-53.1606
4.96	-46.8096	-45.3087	-52.9851
4.97	-46.8943	-45.2397	-52.8076
4.98	-46.9745	-45.17	-52.6281
4.99	-47.05	-45.0992	-52.4465
5	-47.1205	-45.0273	-52.263
5.01	-47.1858	-44.9541	-52.0773
5.02	-47.2458	-44.8794	-51.8896
5.03	-47.3	-44.8031	-51.6998
5.04	-47.3484	-44.7251	-51.5078
5.05	-47.3907	-44.6453	-51.3137
5.06	-47.4267	-44.5635	-51.1174
5.07	-47.4561	-44.4797	-50.9189
5.08	-47.4787	-44.3939	-50.7183
5.09	-47.4944	-44.3058	-50.5154
5.1	-47.5028	-44.2155	-50.3103
5.11	-47.5039	-44.1229	-50.1029
5.12	-47.4974	-44.028	-49.8933
5.13	-47.4831	-43.9306	-49.6815
5.14	-47.461	-43.8307	-49.4674
5.15	-47.4308	-43.7284	-49.251
5.16	-47.3924	-43.6235	-49.0324
5.17	-47.3458	-43.516	-48.8115
5.18	-47.2908	-43.406	-48.5883
5.19	-47.2274	-43.2933	-48.3629
5.2	-47.1557	-43.178	-48.1352
5.21	-47.0755	-43.0601	-47.9053
5.22	-46.9869	-42.9396	-47.6731
5.23	-46.8901	-42.8164	-47.4388
5.24	-46.7851	-42.6907	-47.2022
5.25	-46.6721	-42.5624	-46.9634
5.26	-46.5513	-42.4315	-46.7224
5.27	-46.4228	-42.2981	-46.4794
5.28	-46.287	-42.1624	-46.2342
5.29	-46.1442	-42.0242	-45.9869
5.3	-45.9947	-41.8838	-45.7376
5.31	-45.8389	-41.7412	-45.4864
5.32	-45.6774	-41.5966	-45.2332
5.33	-45.5105	-41.45	-44.9781
5.34	-45.3389	-41.3016	-44.7211
5.35	-45.1632	-41.1517	-44.4625
5.36	-44.9841	-41.0003	-44.2021
5.37	-44.8022	-40.8478	-43.9401
5.38	-44.6185	-40.6943	-43.6767
5.39	-44.4337	-40.5401	-43.4118
5.4	-44.2488	-40.3855	-43.1456
5.41	-44.0648	-40.2309	-42.8782
5.42	-43.8828	-40.0765	-42.6097
5.43	-43.7038	-39.9227	-42.3404
5.44	-43.529	-39.77	-42.0702
5.45	-43.3595	-39.6186	-41.7995
5.46	-43.1967	-39.4691	-41.5283
5.47	-43.0416	-39.3218	-41.2569
5.48	-42.8956	-39.1772	-40.9854
5.49	-42.7598	-39.0357	-40.7141
5.5	-42.6352	-38.8978	-40.4432
5.51	-42.5395	-38.7638	-40.1729
5.52	-42.4423	-38.6342	-39.9035
5.53	-42.3445	-38.5092	-39.6354
5.54	-42.2459	-38.3893	-39.3687
5.55	-42.1467	-38.2747	-39.1038
5.56	-42.0468	-38.1655	-38.841
5.57	-41.9463	-38.0619	-38.5806
5.58	-41.8452	-37.9639	-38.3229
5.59	-41.7436	-37.8716	-38.0683
5.6	-41.6413	-37.7848	-37.8172
5.61	-41.5386	-37.7034	-37.5699
5.62	-41.4353	-37.627	-37.3267
5.63	-41.3316	-37.5554	-37.0879
5.64	-41.2274	-37.4881	-36.854
5.65	-41.1228	-37.4246	-36.6252
5.66	-41.0179	-37.3644	-36.4019
5.67	-40.9126	-37.3068	-36.1842
5.68	-40.8069	-37.2514	-35.9725
5.69	-40.701	-37.1974	-35.767
5.7	-40.5948	-37.1441	-35.5679
5.71	-40.4884	-37.0909	-35.3754
5.72	-40.3818	-37.0371	-35.1895
5.73	-40.275	-36.9821	-35.0103
5.74	-40.1682	-36.9252	-34.8378
5.75	-40.0611	-36.8658	-34.6721
5.76	-39.9541	-36.8034	-34.513
5.77	-39.8469	-36.7373	-34.3606
5.78	-39.7398	-36.6672	-34.2145
5.79	-39.6326	-36.5926	-34.0746
5.8	-39.5254	-36.5132	-33.9407
5.81	-39.4182	-36.4285	-33.8126
5.82	-39.3111	-36.3383	-33.6899
5.83	-39.204	-36.2424	-33.5722
5.84	-39.097	-36.1407	-33.4594
5.85	-38.99	-36.0332	-33.3509
5.86	-38.883	-35.9198	-33.2465
5.87	-38.7761	-35.8007	-33.1458
5.88	-38.6692	-35.676	-33.0483
5.89	-38.5623	-35.546	-32.9536
5.9	-38.4554	-35.4112	-32.8615
5.91	-38.3484	-35.2722	-32.7714
5.92	-38.2413	-35.1294	-32.6831
5.93	-38.1341	-34.9839	-32.5961
5.94	-38.0267	-34.8364	-32.5101
5.95	-37.919	-34.6882	-32.4247
5.96	-37.811	-34.5406	-32.3396
5.97	-37.7027	-34.395	-32.2545
5.98	-37.5938	-34.2531	-32.1691
5.99	-37.4845	-34.1166	-32.083
6	-37.3744	-33.9871	-31.9961
