# Supplementary material for: Microwave bio-sensor based on symmetrical split ring resonator with spurline filters for therapeutic goods detection
Source: PLoS One. 2017 Sep 21;12(9):e0185122. doi: 10.1371/journal.pone.0185122 (PMC5608324; doi:10.1371/journal.pone.0185122)
Supplement: S2 Dataset — (DAT) [file pone.0185122.s002.dat]

Frequency	SSRR	SSRR with Single Spurline	SSRR with Double Spurlines
[GHz]	[dB]	[dB]	[dB]
1	-67.7854774649396	-71.6694	-71.7011
1.01	-67.6844572133731	-71.5694	-71.5351
1.02	-67.5829733884123	-71.4682	-71.3687
1.03	-67.4810293957917	-71.3659	-71.2019
1.04	-67.3786276105219	-71.2624	-71.0348
1.05	-67.2757693613643	-71.1576	-70.8672
1.06	-67.1724549159254	-71.0516	-70.6993
1.07	-67.0686834662519	-70.9442	-70.5308
1.08	-66.964453114815	-70.8353	-70.3619
1.09	-66.8597608607605	-70.7249	-70.1925
1.1	-66.7546025863102	-70.6129	-70.0225
1.11	-66.6489730431927	-70.4992	-69.852
1.12	-66.5428658389908	-70.3837	-69.681
1.13	-66.4362734232859	-70.2665	-69.5093
1.14	-66.329187073481	-70.1473	-69.3371
1.15	-66.2215968801896	-70.0261	-69.1642
1.16	-66.1134917320773	-69.9029	-68.9907
1.17	-66.004859300034	-69.7775	-68.8165
1.18	-65.8956860205773	-69.6498	-68.6415
1.19	-65.7859570783632	-69.5199	-68.4659
1.2	-65.6756563877046	-69.3875	-68.2895
1.21	-65.56476657298	-69.2526	-68.1124
1.22	-65.4532689478295	-69.1151	-67.9344
1.23	-65.3411434930304	-68.9749	-67.7556
1.24	-65.2283688329454	-68.832	-67.576
1.25	-65.1149222104368	-68.6863	-67.3955
1.26	-65.0007794601465	-68.5377	-67.2141
1.27	-64.8859149800315	-68.386	-67.0318
1.28	-64.770301701057	-68.2314	-66.8485
1.29	-64.6539110549373	-68.0736	-66.6642
1.3	-64.5367129398255	-67.9126	-66.4789
1.31	-64.418675683844	-67.7483	-66.2926
1.32	-64.2997660063521	-67.5808	-66.1052
1.33	-64.1799489768441	-67.4099	-65.9168
1.34	-64.0591879713706	-67.2355	-65.7271
1.35	-63.937444626373	-67.0578	-65.5364
1.36	-63.8146787898186	-66.8765	-65.3444
1.37	-63.6908484695252	-66.6916	-65.1512
1.38	-63.565909778553	-66.5032	-64.9567
1.39	-63.4398168775443	-66.3112	-64.7609
1.4	-63.3125219138849	-66.1156	-64.5637
1.41	-63.1839749575506	-65.9163	-64.3652
1.42	-63.0541239335058	-65.7134	-64.1653
1.43	-62.9229145504997	-65.5068	-63.9639
1.44	-62.7902902261071	-65.2966	-63.761
1.45	-62.656192007845	-65.0827	-63.5566
1.46	-62.5205584901824	-64.8651	-63.3506
1.47	-62.383325727243	-64.6439	-63.1429
1.48	-62.244427140997	-64.419	-62.9335
1.49	-62.1037934246857	-64.1905	-62.7224
1.5	-61.9613524412389	-63.9584	-62.5096
1.51	-61.8170291163772	-63.7227	-62.2948
1.52	-61.6707453260835	-63.4834	-62.0782
1.53	-61.5224197780769	-63.2405	-61.8597
1.54	-61.3719678868757	-62.9941	-61.6391
1.55	-61.2193016419875	-62.7442	-61.4164
1.56	-61.0643294686958	-62.4908	-61.1916
1.57	-60.9069560808427	-62.2339	-60.9645
1.58	-60.7470823249199	-61.9736	-60.7352
1.59	-60.5846050146831	-61.7098	-60.5035
1.6	-60.4194167553913	-61.4426	-60.2694
1.61	-60.2514057566336	-61.172	-60.0328
1.62	-60.08045563255	-60.898	-59.7935
1.63	-59.9064451880974	-60.6206	-59.5516
1.64	-59.7292481897604	-60.3398	-59.3069
1.65	-59.5487331189132	-60.0557	-59.0593
1.66	-59.3647629057243	-59.7681	-58.8087
1.67	-59.1771946411994	-59.4771	-58.555
1.68	-58.9858792645614	-59.1826	-58.2981
1.69	-58.7906612227656	-58.8847	-58.0378
1.7	-58.5913780984039	-58.5834	-57.7741
1.71	-58.3878602017209	-58.2785	-57.5069
1.72	-58.1799301217427	-57.97	-57.2358
1.73	-57.9674022307703	-57.6578	-56.9609
1.74	-57.7500821355504	-57.342	-56.682
1.75	-57.5277660673871	-57.0224	-56.3989
1.76	-57.3002402021946	-56.6989	-56.1113
1.77	-57.0672799000395	-56.3715	-55.8192
1.78	-56.828648851989	-56.0399	-55.5223
1.79	-56.5840981200615	-55.7042	-55.2204
1.8	-56.3333650536623	-55.3641	-54.9134
1.81	-56.0761720630363	-55.0195	-54.6008
1.82	-55.8122252268575	-54.6702	-54.2825
1.83	-55.5412127069965	-54.316	-53.9582
1.84	-55.2628029385796	-53.9568	-53.6276
1.85	-54.976642557508	-53.5922	-53.2904
1.86	-54.6823540203722	-53.222	-52.9462
1.87	-54.3795328628198	-52.8459	-52.5946
1.88	-54.0677445315584	-52.4636	-52.2352
1.89	-53.7465207116883	-52.0747	-51.8676
1.9	-53.4153550542146	-51.6789	-51.4913
1.91	-53.073698187576	-51.2757	-51.1057
1.92	-52.7209518703162	-50.8646	-50.7103
1.93	-52.3564621082008	-50.445	-50.3044
1.94	-51.9795110155788	-50.0165	-49.8873
1.95	-51.5893071445708	-49.5783	-49.4583
1.96	-51.1849739323407	-49.1296	-49.0164
1.97	-50.7655358201032	-48.6697	-48.5607
1.98	-50.3299014690555	-48.1976	-48.0901
1.99	-49.87684332572	-47.7121	-47.6034
2	-49.4049725542988	-47.2123	-47.0991
2.01	-48.9127080303009	-46.6965	-46.5758
2.02	-48.3982376383993	-46.1633	-46.0316
2.03	-47.859469478514	-45.6109	-45.4644
2.04	-47.2939696646927	-45.0371	-44.8718
2.05	-46.6988820551038	-44.4396	-44.251
2.06	-46.0708232417424	-43.8153	-43.5986
2.07	-45.4057430632233	-43.1609	-42.9107
2.08	-44.6987361160704	-42.4722	-42.1824
2.09	-43.9437820575833	-41.7444	-41.4079
2.1	-43.1333797876232	-40.9712	-40.5798
2.11	-42.2580188434479	-40.1449	-39.689
2.12	-41.3053925855301	-39.2561	-38.7236
2.13	-40.2591854242158	-38.292	-37.6679
2.14	-39.0971237523719	-37.2361	-36.5009
2.15	-37.7876800380651	-36.0658	-35.1926
2.16	-36.2841342918713	-34.7491	-33.6996
2.17	-34.5129656231138	-33.2386	-31.954
2.18	-32.3485503191681	-31.4604	-29.8421
2.19	-29.5488471680221	-29.2896	-27.1509
2.2	-25.5484478598117	-26.492	-23.4081
2.21	-18.4662544142555	-22.5653	-17.2236
2.22	-12.2547897686132	-16.4555	-8.91912
2.23	-22.5574089255711	-14.55	-18.6293
2.24	-27.3465059428187	-21.0013	-23.7535
2.25	-30.3653034406435	-25.1754	-26.9073
2.26	-32.5498785301312	-28.0061	-29.1534
2.27	-34.2497312240853	-30.1177	-30.8804
2.28	-35.6327545721361	-31.7909	-32.2717
2.29	-36.7924569426565	-33.1708	-33.4279
2.3	-37.7862560966472	-34.3411	-34.41
2.31	-38.6519440675075	-35.3545	-35.258
2.32	-39.4157245564217	-36.2463	-35.9993
2.33	-40.0965179480755	-37.041	-36.6537
2.34	-40.7084369230975	-37.7566	-37.2357
2.35	-41.2622924125369	-38.4065	-37.7566
2.36	-41.7665525128175	-39.0009	-38.2249
2.37	-42.2279766452898	-39.5479	-38.6476
2.38	-42.6520485549912	-40.0541	-39.0303
2.39	-43.0432801416841	-40.5245	-39.3775
2.4	-43.4054297501652	-40.9636	-39.6931
2.41	-43.7416622732171	-41.3748	-39.9802
2.42	-44.054668733413	-41.7611	-40.2416
2.43	-44.3467570548052	-42.1251	-40.4795
2.44	-44.6199219691582	-42.469	-40.6959
2.45	-44.8758995585241	-42.7945	-40.8926
2.46	-45.1162103154208	-43.1034	-41.0711
2.47	-45.3421935047986	-43.3968	-41.2327
2.48	-45.5550348555319	-43.6762	-41.3786
2.49	-45.7557890788237	-43.9425	-41.5098
2.5	-45.9453983333388	-44.1966	-41.6273
2.51	-46.1247074843352	-44.4395	-41.732
2.52	-46.2944768047402	-44.6717	-41.8246
2.53	-46.4553926186281	-44.894	-41.9058
2.54	-46.6080762771995	-45.107	-41.9762
2.55	-46.7530917739458	-45.311	-42.0365
2.56	-46.8909522420184	-45.5067	-42.0872
2.57	-47.0221255278092	-45.6943	-42.1287
2.58	-47.1470389966857	-45.8743	-42.1616
2.59	-47.2660836970433	-46.047	-42.1862
2.6	-47.3796179853614	-46.2125	-42.2029
2.61	-47.4879706963092	-46.3713	-42.2122
2.62	-47.5914439270664	-46.5236	-42.2144
2.63	-47.6903154930433	-46.6694	-42.2098
2.64	-47.7848411025201	-46.8091	-42.1987
2.65	-47.8752562898497	-46.9428	-42.1814
2.66	-47.9617781404443	-47.0705	-42.1583
2.67	-48.0446068354886	-47.1925	-42.1294
2.68	-48.1239270399681	-47.3089	-42.0952
2.69	-48.1999091539975	-47.4197	-42.0559
2.7	-48.2727104444378	-47.5251	-42.0116
2.71	-48.3424760712842	-47.6252	-41.9625
2.72	-48.4093400212186	-47.7199	-41.909
2.73	-48.4734259589538	-47.8094	-41.8512
2.74	-48.534848005517	-47.8938	-41.7893
2.75	-48.5937114513676	-47.973	-41.7234
2.76	-48.6501134111785	-48.0472	-41.6537
2.77	-48.7041434262131	-48.1164	-41.5804
2.78	-48.7558840194621	-48.1807	-41.5037
2.79	-48.8054112080481	-48.24	-41.4237
2.8	-48.8527949768492	-48.2945	-41.3405
2.81	-48.8980997168159	-48.3441	-41.2542
2.82	-48.941384631041	-48.389	-41.1651
2.83	-48.9827041112947	-48.4291	-41.0731
2.84	-49.0221080874325	-48.4645	-40.9786
2.85	-49.0596423518194	-48.4953	-40.8814
2.86	-49.0953488606931	-48.5215	-40.7818
2.87	-49.12926601419	-48.5432	-40.6799
2.88	-49.1614289165889	-48.5603	-40.5757
2.89	-49.1918696181801	-48.573	-40.4693
2.9	-49.2206173400406	-48.5812	-40.3609
2.91	-49.2476986828803	-48.5852	-40.2505
2.92	-49.273137821028	-48.5848	-40.1383
2.93	-49.2969566825387	-48.5802	-40.0242
2.94	-49.3191751163249	-48.5715	-39.9084
2.95	-49.339811047149	-48.5586	-39.7911
2.96	-49.3588806192513	-48.5418	-39.6722
2.97	-49.3763983293326	-48.5209	-39.5519
2.98	-49.3923771495626	-48.4961	-39.4303
2.99	-49.4068286412424	-48.4676	-39.3075
3	-49.4197630597026	-48.4352	-39.1836
3.01	-49.4311894509891	-48.3992	-39.0588
3.02	-49.4411157408481	-48.3595	-38.9333
3.03	-49.4495488164949	-48.3164	-38.8071
3.04	-49.4564946016178	-48.2697	-38.6806
3.05	-49.4619581250441	-48.2197	-38.5539
3.06	-49.4659435834692	-48.1663	-38.4274
3.07	-49.4684543986223	-48.1097	-38.3011
3.08	-49.4694932692248	-48.0498	-38.1756
3.09	-49.4690622180729	-47.9869	-38.0512
3.1	-49.4671626345554	-47.9209	-37.9282
3.11	-49.4637953128997	-47.8519	-37.8073
3.12	-49.4589604864209	-47.7799	-37.6887
3.13	-49.4526578580291	-47.705	-37.5733
3.14	-49.4448866272385	-47.6273	-37.4615
3.15	-49.4356455138973	-47.5469	-37.3542
3.16	-49.4249327788531	-47.4636	-37.2521
3.17	-49.4127462417456	-47.3778	-37.156
3.18	-49.3990832961079	-47.2892	-37.0669
3.19	-49.3839409219447	-47.1981	-36.9857
3.2	-49.3673156959429	-47.1044	-36.9134
3.21	-49.3492037994574	-47.0082	-36.8512
3.22	-49.3296010244035	-46.9095	-36.8001
3.23	-49.3085027771784	-46.8084	-36.7612
3.24	-49.2859040807198	-46.7048	-36.7355
3.25	-49.2617995748052	-46.5989	-36.7241
3.26	-49.2361835146791	-46.4906	-36.728
3.27	-49.2090497680946	-46.3799	-36.7479
3.28	-49.1803918108379	-46.2669	-36.7847
3.29	-49.1502027208046	-46.1515	-36.8389
3.3	-49.1184751706834	-46.0339	-36.911
3.31	-49.0852014192963	-45.9139	-37.001
3.32	-49.0503733016389	-45.7917	-37.1092
3.33	-49.0139822176561	-45.6671	-37.2352
3.34	-48.9760191197806	-45.5402	-37.3788
3.35	-48.9364744992584	-45.4111	-37.5394
3.36	-48.8953383712757	-45.2796	-37.7165
3.37	-48.852600258898	-45.1458	-37.9095
3.38	-48.8082491758245	-45.0097	-38.1188
3.39	-48.7622736079556	-44.8712	-38.3696
3.4	-48.7146614937656	-44.7303	-38.5552
3.41	-48.6654002034656	-44.5871	-38.8033
3.42	-48.6144765169367	-44.4414	-39.0582
3.43	-48.5618766004067	-44.2932	-39.3215
3.44	-48.507585981837	-44.1426	-39.5925
3.45	-48.4515895249797	-43.9894	-39.8705
3.46	-48.3938714020597	-43.8336	-40.1545
3.47	-48.334415065025	-43.6753	-40.4437
3.48	-48.273203215307	-43.5142	-40.7373
3.49	-48.2102177720171	-43.3505	-41.0347
3.5	-48.145439838505	-43.184	-41.3352
3.51	-48.0788496671872	-43.0146	-41.6381
3.52	-48.0104266225507	-42.8423	-41.943
3.53	-47.9401491422203	-42.6671	-42.2494
3.54	-47.8679946959729	-42.4888	-42.5568
3.55	-47.7939397425621	-42.3074	-42.865
3.56	-47.7179596842093	-42.1228	-43.1735
3.57	-47.6400288185989	-41.935	-43.4821
3.58	-47.5601202882007	-41.7437	-43.7905
3.59	-47.4782060267238	-41.5489	-44.0985
3.6	-47.3942567024902	-41.3506	-44.4059
3.61	-47.308241658489	-41.1486	-44.7126
3.62	-47.2201288488601	-40.9427	-45.0184
3.63	-47.1298847715165	-40.7329	-45.3232
3.64	-47.0374743966026	-40.5191	-45.6267
3.65	-46.9428610904422	-40.301	-45.9291
3.66	-46.8460065346063	-40.0786	-46.23
3.67	-46.7468706396859	-39.8517	-46.5295
3.68	-46.6454114533226	-39.6202	-46.8274
3.69	-46.5415850619964	-39.3839	-47.1237
3.7	-46.4353454860255	-39.1425	-47.4182
3.71	-46.3266445671746	-38.8961	-47.711
3.72	-46.215431848205	-38.6442	-48.0018
3.73	-46.1016544436315	-38.3869	-48.2906
3.74	-45.9852569008675	-38.1238	-48.5772
3.75	-45.8661810508569	-37.8548	-48.8617
3.76	-45.7443658471807	-37.5798	-49.1438
3.77	-45.6197471925186	-37.2984	-49.4234
3.78	-45.4922577512065	-37.0107	-49.7003
3.79	-45.3618267464849	-36.7164	-49.9745
3.8	-45.2283797408558	-36.4155	-50.2458
3.81	-45.0918383977761	-36.108	-50.5138
3.82	-44.9521202226915	-35.7938	-50.7786
3.83	-44.8091382811813	-35.4733	-51.0398
3.84	-44.6628008917248	-35.1468	-51.2971
3.85	-44.5130112903362	-34.8149	-51.5504
3.86	-44.359667264046	-34.4786	-51.7994
3.87	-44.2026607499282	-34.1392	-52.0437
3.88	-44.0418773960493	-33.7988	-52.283
3.89	-43.8771960802384	-33.4601	-52.5168
3.9	-43.7084883817113	-33.1271	-52.7448
3.91	-43.5356179989232	-32.8048	-52.966
3.92	-43.3584401040648	-32.5001	-53.1793
3.93	-43.1768006200316	-32.2215	-53.3808
3.94	-42.9905354001925	-31.9796	-53.547
3.95	-42.7994692876161	-31.7871	-53.9385
3.96	-42.6034150335236	-31.6578	-54.0318
3.97	-42.4021720685708	-31.6062	-54.1998
3.98	-42.1955251410997	-31.6453	-54.3682
3.99	-41.9832428478215	-31.7854	-54.5307
4	-41.7650760666363	-32.032	-54.6857
4.01	-41.5407562594662	-32.385	-54.8324
4.02	-41.3099935707867	-32.839	-54.9703
4.03	-41.0724746316455	-33.3846	-55.099
4.04	-40.827859990687	-34.0098	-55.2184
4.05	-40.5757811125357	-34.702	-55.3283
4.06	-40.3158368905932	-35.4497	-55.4287
4.07	-40.047589610924	-36.2426	-55.5194
4.08	-39.7705602813149	-37.0726	-55.6005
4.09	-39.4842232104486	-37.9334	-55.672
4.1	-39.1879996885558	-38.8204	-55.7342
4.11	-38.8812505817194	-39.7305	-55.7871
4.12	-38.5632676040835	-40.6613	-55.8309
4.13	-38.2332629713483	-41.6114	-55.8659
4.14	-37.8903570598118	-42.5794	-55.8923
4.15	-37.5335635908816	-43.5636	-55.9105
4.16	-37.1617717218718	-44.5616	-55.9208
4.17	-36.7737242364657	-45.5697	-55.9235
4.18	-36.3679907728626	-46.5816	-55.9189
4.19	-35.9429346754757	-47.5879	-55.9075
4.2	-35.4966715639647	-48.5741	-55.8897
4.21	-35.0270170157801	-49.52	-55.8657
4.22	-34.5314197537135	-50.3991	-55.8361
4.23	-34.0068752578116	-51.1799	-55.8011
4.24	-33.4498125226712	-51.8301	-55.7611
4.25	-32.8559433289585	-52.3233	-55.7166
4.26	-32.2200581667207	-52.647	-55.6677
4.27	-31.5357445713729	-52.8064	-55.615
4.28	-30.7949898283184	-52.8228	-55.5586
4.29	-29.9876065043356	-52.727	-55.4989
4.3	-29.1003777838665	-52.5517	-55.4361
4.31	-28.1157432890533	-52.3259	-55.3706
4.32	-27.0096990512792	-52.0725	-55.3026
4.33	-25.7482870422821	-51.8084	-55.2324
4.34	-24.2814104524246	-51.5448	-55.1601
4.35	-22.5312725489075	-51.2892	-55.086
4.36	-20.3695000193298	-51.0459	-55.0102
4.37	-17.571980083095	-50.8174	-54.9329
4.38	-13.7780188768466	-50.6046	-54.8544
4.39	-9.46562073821261	-50.4078	-54.7746
4.4	-10.7890012820902	-50.2266	-54.6939
4.41	-15.2138576485702	-50.0604	-54.6123
4.42	-18.5997868495809	-49.9084	-54.5299
4.43	-21.1256952988604	-49.7695	-54.4469
4.44	-23.1094490304132	-49.6429	-54.3632
4.45	-24.7348481966018	-49.5275	-54.2791
4.46	-26.1089678861901	-49.4226	-54.1946
4.47	-27.2981754601976	-49.3271	-54.1097
4.48	-28.346058527839	-49.2403	-54.0246
4.49	-29.282650706347	-49.1615	-53.9393
4.5	-30.1294725882415	-49.0898	-53.8538
4.51	-30.9024482184578	-49.0247	-53.7682
4.52	-31.6136785818016	-48.9656	-53.6826
4.53	-32.2725669015508	-48.9119	-53.5969
4.54	-32.8865590478922	-48.8631	-53.5112
4.55	-33.461646108978	-48.8188	-53.4256
4.56	-34.0027148223799	-48.7784	-53.34
4.57	-34.5137977076071	-48.7417	-53.2546
4.58	-34.9982553063483	-48.7082	-53.1692
4.59	-35.4589113860077	-48.6776	-53.084
4.6	-35.8981548805052	-48.6496	-52.9989
4.61	-36.3180178792681	-48.6239	-52.914
4.62	-36.7202360921572	-48.6003	-52.8293
4.63	-37.1062963134854	-48.5785	-52.7448
4.64	-37.4774741244509	-48.5583	-52.6605
4.65	-37.8348641917009	-48.5396	-52.5763
4.66	-38.1794049038624	-48.522	-52.4925
4.67	-38.5118986505881	-48.5055	-52.4088
4.68	-38.8330287332738	-48.4899	-52.3254
4.69	-39.1433736655582	-48.4751	-52.2422
4.7	-39.4434194497313	-48.4608	-52.1593
4.71	-39.7335702849886	-48.4471	-52.0766
4.72	-40.0141580631365	-48.4337	-51.9942
4.73	-40.2854509285463	-48.4206	-51.9121
4.74	-40.5476611160264	-48.4076	-51.8302
4.75	-40.8009522287331	-48.3948	-51.7487
4.76	-41.0454460754139	-48.382	-51.6673
4.77	-41.2812291502336	-48.369	-51.5863
4.78	-41.5083588078838	-48.356	-51.5056
4.79	-41.7268691608306	-48.3427	-51.4252
4.8	-41.9367767039798	-48.3292	-51.3451
4.81	-42.1380856545187	-48.3154	-51.2652
4.82	-42.3307929811903	-48.3012	-51.1857
4.83	-42.5148930877659	-48.2866	-51.1066
4.84	-42.6903821100101	-48.2716	-51.0277
4.85	-42.8572617839003	-48.2561	-50.9492
4.86	-43.015542845089	-48.2401	-50.8711
4.87	-43.1652479252371	-48.2235	-50.7933
4.88	-43.306413919421	-48.2064	-50.7158
4.89	-43.4390938096844	-48.1886	-50.6388
4.9	-43.5633579422261	-48.1703	-50.5621
4.91	-43.6792947688699	-48.1513	-50.4858
4.92	-43.7870110765237	-48.1317	-50.41
4.93	-43.8866317405223	-48.1114	-50.3345
4.94	-43.9782990483734	-48.0904	-50.2595
4.95	-44.0621716489629	-48.0687	-50.1849
4.96	-44.1384231883512	-48.0464	-50.1109
4.97	-44.20724069675	-48.0233	-50.0372
4.98	-44.2688227921081	-47.9995	-49.9641
4.99	-44.3233777641453	-47.975	-49.8915
5	-44.3711215989605	-47.9498	-49.8195
5.01	-44.4122759989001	-47.9239	-49.748
5.02	-44.4470664456774	-47.8973	-49.6771
5.03	-44.4757203472246	-47.87	-49.6067
5.04	-44.4984653009005	-47.8419	-49.537
5.05	-44.5155274978511	-47.8131	-49.468
5.06	-44.5271302858539	-47.7836	-49.3995
5.07	-44.5334929011315	-47.7535	-49.3318
5.08	-44.5348293735622	-47.7226	-49.2648
5.09	-44.5313476045484	-47.691	-49.1986
5.1	-44.5232486125779	-47.6588	-49.1331
5.11	-44.5107259381962	-47.6258	-49.0684
5.12	-44.4939651976728	-47.5922	-49.0045
5.13	-44.4731437729821	-47.558	-48.9415
5.14	-44.4484306247638	-47.5231	-48.8794
5.15	-44.4199862145477	-47.4875	-48.8181
5.16	-44.387962522643	-47.4514	-48.7579
5.17	-44.3525031485973	-47.4146	-48.6986
5.18	-44.3137434819647	-47.3772	-48.6403
5.19	-44.2718109322164	-47.3392	-48.583
5.2	-44.2268252080119	-47.3006	-48.5269
5.21	-44.1788986377642	-47.2615	-48.4718
5.22	-44.1281365257532	-47.2218	-48.4179
5.23	-44.0746375415344	-47.1815	-48.3652
5.24	-44.0184941464922	-47.1407	-48.3137
5.25	-43.9597930736554	-47.0994	-48.2634
5.26	-43.8986159047642	-47.0576	-48.2144
5.27	-43.835039859269	-47.0154	-48.1668
5.28	-43.7691391101338	-46.9726	-48.1205
5.29	-43.7009875836853	-46.9294	-48.0755
5.3	-43.6306666021275	-46.8857	-48.032
5.31	-43.5582916257977	-46.8416	-47.99
5.32	-43.4841348937377	-46.7971	-47.9494
5.33	-43.4092911591311	-46.7522	-47.9104
5.34	-43.3337155043457	-46.7069	-47.8729
5.35	-43.25032522969	-46.6612	-47.837
5.36	-43.166563974736	-46.6152	-47.8026
5.37	-43.0818427015213	-46.5688	-47.77
5.38	-42.9956195406802	-46.5221	-47.739
5.39	-42.9077852800833	-46.4751	-47.7096
5.4	-42.8183363327583	-46.4278	-47.682
5.41	-42.7272862636785	-46.3803	-47.6562
5.42	-42.6346161865926	-46.3325	-47.6321
5.43	-42.5402411359265	-46.2844	-47.6097
5.44	-42.4440671480538	-46.2361	-47.5892
5.45	-42.3461489298657	-46.1877	-47.5705
5.46	-42.246696876621	-46.139	-47.5535
5.47	-42.1459022445207	-46.0902	-47.5385
5.48	-42.0438638391083	-46.0412	-47.5253
5.49	-41.9406297033976	-45.992	-47.5139
5.5	-41.8362389426766	-45.9428	-47.5044
5.51	-41.7655034160304	-45.8934	-47.4967
5.52	-41.6928920970953	-45.844	-47.491
5.53	-41.6184008162204	-45.7945	-47.4871
5.54	-41.5420270058354	-45.7449	-47.485
5.55	-41.4637697375293	-45.6954	-47.4848
5.56	-41.3836297558497	-45.6458	-47.4865
5.57	-41.3016095085969	-45.5962	-47.4899
5.58	-41.2177131733838	-45.5466	-47.4953
5.59	-41.1319466802243	-45.4971	-47.5024
5.6	-41.0443177299082	-45.4477	-47.5113
5.61	-40.9548358079148	-45.3983	-47.522
5.62	-40.8635121936022	-45.3491	-47.5345
5.63	-40.770359964399	-45.2999	-47.5487
5.64	-40.6753939947055	-45.2509	-47.5646
5.65	-40.5786309491979	-45.2021	-47.5823
5.66	-40.4800892701988	-45.1535	-47.6015
5.67	-40.379789158762	-45.105	-47.6224
5.68	-40.2777525490794	-45.0568	-47.645
5.69	-40.1740030757977	-45.0088	-47.6691
5.7	-40.0685660337901	-44.9611	-47.6947
5.71	-39.9614683298969	-44.9136	-47.7219
5.72	-39.8527384261072	-44.8665	-47.7505
5.73	-39.7424062736158	-44.8196	-47.7806
5.74	-39.630503237146	-44.7732	-47.812
5.75	-39.5170620088911	-44.727	-47.8449
5.76	-39.4021165113827	-44.6813	-47.879
5.77	-39.285701788561	-44.6359	-47.9145
5.78	-39.1678538842782	-44.591	-47.9512
5.79	-39.0486097074437	-44.5465	-47.9892
5.8	-38.9280068829847	-44.5025	-48.0283
5.81	-38.8060835877818	-44.459	-48.0686
5.82	-38.6828783707253	-44.4159	-48.11
5.83	-38.558429956032	-44.3734	-48.1524
5.84	-38.4327770289792	-44.3315	-48.1959
5.85	-38.3059580032222	-44.2901	-48.2403
5.86	-38.1780107689046	-44.2492	-48.2857
5.87	-38.0489724208107	-44.209	-48.332
5.88	-37.9188789658765	-44.1694	-48.3792
5.89	-37.7877650094488	-44.1304	-48.4273
5.9	-37.6556634197752	-44.0921	-48.4761
5.91	-37.522604970313	-44.0545	-48.5257
5.92	-37.3886179595596	-44.0176	-48.576
5.93	-37.2537278082399	-43.9814	-48.6271
5.94	-37.1179566338161	-43.9459	-48.6788
5.95	-36.9813228024276	-43.9112	-48.7311
5.96	-36.8438404585097	-43.8772	-48.784
5.97	-36.7055190324667	-43.844	-48.8375
5.98	-36.5663627269011	-43.8117	-48.8915
5.99	-36.4263699819998	-43.7801	-48.9461
6	-36.2855329207528	-43.7494	-49.0011
