# Supplementary material for: Microwave bio-sensor based on symmetrical split ring resonator with spurline filters for therapeutic goods detection
Source: PLoS One. 2017 Sep 21;12(9):e0185122. doi: 10.1371/journal.pone.0185122 (PMC5608324; doi:10.1371/journal.pone.0185122)
Supplement: S3 Dataset — (DAT) [file pone.0185122.s003.dat]

Frequency	SSRR	SSRR with single spurline	SSRR with double spurlines
[GHz]		[dB]	[dB]
1	-52.1091	-53.30135	-59.0615
1.01	-54.8015	-54.59128	-68.76568
1.02	-51.4232	-53.10222	-62.87125
1.03	-50.2822	-56.50443	-58.75164
1.04	-49.6273	-56.41872	-64.31815
1.05	-58.856	-52.88735	-66.21958
1.06	-57.3404	-55.55211	-63.27065
1.07	-56.0929	-62.49451	-62.32228
1.08	-59.3898	-59.6264	-63.21553
1.09	-53.7861	-59.92357	-76.45315
1.1	-56.6857	-58.47603	-70.19288
1.11	-74.575	-72.85043	-57.58205
1.12	-55.4745	-54.92742	-62.14085
1.13	-62.2579	-65.74076	-56.60114
1.14	-55.8802	-66.3208	-62.11152
1.15	-50.0843	-71.04951	-63.29043
1.16	-52.8297	-62.00957	-59.56968
1.17	-55.0893	-60.36676	-85.00022
1.18	-56.1465	-60.85312	-62.35362
1.19	-58.2069	-58.48523	-64.45159
1.2	-55.51	-61.41347	-80.73249
1.21	-62.8898	-59.72465	-64.13708
1.22	-56.4568	-59.30849	-63.63298
1.23	-67.4433	-56.74353	-65.16428
1.24	-58.2312	-56.06559	-62.0065
1.25	-58.4297	-59.58154	-61.31318
1.26	-57.3014	-56.40555	-63.00311
1.27	-60.6542	-54.99258	-69.60986
1.28	-55.9718	-53.65427	-62.61977
1.29	-58.9767	-57.52351	-60.20555
1.3	-57.2492	-56.1697	-58.96554
1.31	-84.1648	-54.1386	-64.74994
1.32	-59.2513	-53.86131	-69.01117
1.33	-57.5093	-57.74561	-68.36057
1.34	-58.9857	-54.54314	-63.38463
1.35	-56.3109	-57.42203	-59.32806
1.36	-54.7553	-58.19027	-60.9934
1.37	-61.0077	-53.19752	-65.18558
1.38	-57.4487	-54.52907	-59.18602
1.39	-54.327	-55.7355	-66.00448
1.4	-55.3162	-55.97073	-60.58961
1.41	-58.0889	-56.57667	-62.22202
1.42	-61.6035	-53.95896	-65.6373
1.43	-55.1122	-54.44131	-64.36665
1.44	-65.1621	-58.27784	-68.01951
1.45	-61.7947	-57.87684	-68.70769
1.46	-59.7113	-54.53149	-60.92073
1.47	-65.141	-58.70691	-61.99788
1.48	-55.9949	-57.47971	-61.17818
1.49	-55.2122	-60.11569	-69.35688
1.5	-55.7681	-60.71708	-62.69997
1.51	-61.6183	-59.84125	-60.3225
1.52	-59.7775	-58.06921	-65.12539
1.53	-72.0542	-59.15497	-58.96738
1.54	-59.7977	-56.93069	-62.38437
1.55	-56.8728	-56.45078	-58.18112
1.56	-63.9986	-60.08491	-60.19369
1.57	-65.6278	-56.30189	-61.9817
1.58	-58.2108	-54.30851	-60.723
1.59	-55.7697	-55.72388	-60.44844
1.6	-56.7832	-55.85901	-59.63703
1.61	-62.0503	-55.30508	-55.42839
1.62	-62.9367	-55.98015	-59.7014
1.63	-68.5242	-55.35102	-59.91766
1.64	-65.4671	-59.09977	-57.8492
1.65	-53.8773	-56.93368	-59.18145
1.66	-59.7968	-56.50873	-55.83667
1.67	-59.2581	-56.51784	-54.83561
1.68	-56.7566	-57.14707	-58.88505
1.69	-54.042	-61.75326	-59.6192
1.7	-52.856	-57.40231	-55.5116
1.71	-57.8156	-56.20132	-54.09361
1.72	-55.302	-56.32856	-56.2046
1.73	-54.49	-55.54946	-56.27674
1.74	-50.2463	-57.31437	-52.61399
1.75	-53.5786	-56.00946	-57.27658
1.76	-53.4241	-57.16542	-56.26002
1.77	-57.3331	-57.62379	-53.31264
1.78	-54.1563	-53.69202	-52.84079
1.79	-55.6661	-57.18187	-52.08242
1.8	-60.1224	-57.65326	-55.41158
1.81	-51.0724	-57.38087	-51.95996
1.82	-58.3694	-57.02427	-51.24252
1.83	-58.0313	-59.33842	-51.54628
1.84	-50.5576	-60.67537	-50.23233
1.85	-51.3167	-66.14273	-49.45071
1.86	-50.105	-57.87284	-50.77762
1.87	-50.4334	-58.06836	-49.27682
1.88	-53.4085	-63.71811	-50.89249
1.89	-55.8878	-59.9263	-48.50389
1.9	-49.3825	-67.77352	-50.11414
1.91	-52.4017	-63.39494	-49.60662
1.92	-48.451	-62.24117	-47.32932
1.93	-48.4385	-62.16391	-47.83447
1.94	-53.2278	-69.27802	-47.26058
1.95	-46.8561	-61.47697	-46.862
1.96	-48.21	-60.26357	-45.42425
1.97	-48.4299	-57.56084	-46.21097
1.98	-49.6985	-59.60028	-45.88003
1.99	-48.755	-55.60434	-45.74087
2	-48.7961	-60.85447	-44.14518
2.01	-50.182	-56.26033	-43.88869
2.02	-47.9397	-53.37716	-43.20536
2.03	-46.7657	-52.29823	-42.85456
2.04	-44.6573	-53.69446	-42.53835
2.05	-43.814	-49.67978	-42.06029
2.06	-43.5867	-50.54006	-40.60118
2.07	-44.1557	-50.03241	-40.00626
2.08	-43.1947	-49.49855	-39.74986
2.09	-39.6925	-47.43414	-38.9884
2.1	-40.8974	-47.33213	-37.40567
2.11	-39.0067	-43.13078	-36.41793
2.12	-38.4831	-42.69373	-35.0023
2.13	-36.7339	-41.81141	-33.65476
2.14	-35.4533	-39.6493	-32.10807
2.15	-32.6784	-36.50482	-29.76315
2.16	-30.4044	-33.84732	-27.13955
2.17	-27.2145	-29.96291	-22.82187
2.18	-21.8867	-23.32543	-16.49684
2.19	-15.6872	-22.0683	-16.77719
2.2	-21.7402	-28.64912	-22.86344
2.21	-26.7703	-32.47992	-26.72771
2.22	-29.3556	-35.67965	-29.36466
2.23	-32.6779	-37.45233	-31.2875
2.24	-34.2433	-39.53809	-33.01758
2.25	-36.4564	-40.53549	-34.02651
2.26	-35.8976	-42.2271	-35.09956
2.27	-36.5369	-44.24416	-36.20247
2.28	-38.5162	-42.84398	-37.20426
2.29	-39.5226	-44.67245	-37.85889
2.3	-39.7624	-44.92183	-37.92815
2.31	-40.088	-45.6658	-38.68944
2.32	-40.5035	-47.96281	-38.83192
2.33	-40.905	-47.53585	-39.81774
2.34	-41.3246	-47.8288	-40.38944
2.35	-42.0151	-47.80976	-41.18427
2.36	-42.2481	-49.64027	-40.92387
2.37	-42.5096	-49.63393	-41.61531
2.38	-42.6673	-51.49052	-42.04559
2.39	-42.8658	-51.84929	-42.79118
2.4	-44.2879	-53.50942	-42.8713
2.41	-45.6694	-50.67021	-43.17058
2.42	-44.3479	-53.21664	-43.41315
2.43	-45.0708	-54.18173	-43.11287
2.44	-46.1521	-55.36688	-43.92521
2.45	-45.4259	-56.22766	-44.18747
2.46	-46.966	-53.62941	-43.9161
2.47	-46.7082	-55.71017	-44.14126
2.48	-45.7137	-59.77167	-43.76439
2.49	-45.2833	-56.71243	-44.36472
2.5	-46.5848	-61.12762	-44.38599
2.51	-46.2541	-58.56483	-44.84303
2.52	-44.7973	-57.33982	-44.8382
2.53	-46.1337	-62.12269	-44.91707
2.54	-46.3714	-62.40689	-46.30756
2.55	-47.0915	-65.72103	-44.73814
2.56	-47.3384	-62.47781	-45.24403
2.57	-48.1004	-65.96057	-44.78599
2.58	-47.2955	-69.86703	-44.78005
2.59	-46.5037	-73.23153	-44.64004
2.6	-46.6269	-67.54782	-43.92753
2.61	-49.4514	-61.61026	-44.49055
2.62	-45.9528	-62.05227	-43.67738
2.63	-47.2057	-58.33681	-43.98631
2.64	-49.2644	-57.53008	-43.90371
2.65	-48.3823	-57.52952	-43.26858
2.66	-47.0423	-60.23376	-42.72156
2.67	-50.6227	-55.70473	-43.18526
2.68	-49.759	-54.70517	-42.98956
2.69	-47.9479	-55.66433	-43.50587
2.7	-48.8533	-55.09117	-43.20001
2.71	-49.2965	-55.31249	-42.18933
2.72	-48.0261	-53.16749	-43.12181
2.73	-47.1952	-51.91423	-42.0901
2.74	-49.3989	-53.22565	-42.14259
2.75	-48.591	-52.29555	-41.77693
2.76	-47.8401	-50.27674	-41.53063
2.77	-48.697	-51.99565	-41.34243
2.78	-48.808	-50.62488	-40.9997
2.79	-51.3855	-51.25746	-40.75686
2.8	-49.3373	-52.32589	-40.96599
2.81	-49.3175	-52.43612	-40.78136
2.82	-48.8266	-51.24073	-41.0691
2.83	-49.8865	-51.61293	-40.87448
2.84	-49.0018	-51.81741	-40.35859
2.85	-49.2556	-51.91006	-40.14074
2.86	-48.4904	-52.30505	-40.23429
2.87	-49.8999	-51.90136	-39.99187
2.88	-49.0725	-51.92935	-39.71262
2.89	-49.7761	-52.24442	-39.55184
2.9	-49.7553	-51.94058	-39.46716
2.91	-48.5054	-53.49343	-39.31519
2.92	-51.3433	-52.29808	-39.14774
2.93	-50.1445	-52.37015	-38.94508
2.94	-48.8613	-54.23462	-38.78211
2.95	-49.1859	-51.58299	-38.85145
2.96	-49.0573	-52.77139	-38.62389
2.97	-49.932	-51.04956	-38.50547
2.98	-47.7135	-51.64282	-38.21972
2.99	-49.4257	-52.8789	-38.18642
3	-50.4807	-50.95387	-38.21051
3.01	-49.0835	-51.92489	-38.10239
3.02	-49.696	-50.13835	-37.98495
3.03	-48.6699	-51.21046	-37.79339
3.04	-47.8726	-50.16281	-37.74713
3.05	-50.4956	-49.39462	-37.80967
3.06	-49.4327	-49.39476	-37.6213
3.07	-48.0799	-49.42489	-37.46473
3.08	-48.4821	-48.929	-37.3402
3.09	-48.6333	-48.77039	-37.34975
3.1	-49.0857	-48.80017	-37.30524
3.11	-49.4847	-47.66786	-37.25462
3.12	-48.915	-47.71434	-37.07743
3.13	-48.7172	-46.97436	-37.03734
3.14	-49.5872	-47.4956	-37.01984
3.15	-48.8515	-47.04567	-36.98348
3.16	-48.7354	-47.16003	-37.10319
3.17	-48.9059	-47.1562	-36.84375
3.18	-48.5965	-46.88545	-36.81141
3.19	-49.1515	-46.92336	-36.89025
3.2	-48.5793	-46.71778	-36.81061
3.21	-48.6724	-46.08007	-36.72586
3.22	-47.5066	-46.77944	-36.78807
3.23	-48.5722	-46.43569	-36.6596
3.24	-47.9431	-46.19831	-36.71594
3.25	-48.0262	-46.28957	-36.70972
3.26	-47.6847	-45.85809	-36.83324
3.27	-48.1966	-45.45167	-36.73759
3.28	-48.4075	-45.6693	-36.83791
3.29	-49.0298	-45.25547	-36.93764
3.3	-48.2979	-45.28839	-37.16063
3.31	-48.0493	-45.7046	-37.16447
3.32	-49.2174	-45.50021	-37.31565
3.33	-48.8503	-45.13651	-37.37463
3.34	-49.3636	-44.7795	-37.66089
3.35	-48.5429	-44.5818	-37.62877
3.36	-48.1968	-44.77037	-37.88887
3.37	-49.398	-44.83846	-38.07445
3.38	-49.1117	-44.74763	-38.12065
3.39	-50.5561	-44.29031	-38.20803
3.4	-49.1573	-43.88774	-38.64911
3.41	-48.635	-44.35198	-38.72665
3.42	-48.5524	-44.0271	-39.23812
3.43	-49.1871	-43.80025	-39.42695
3.44	-49.5261	-43.6082	-39.40627
3.45	-49.5609	-43.73515	-39.46245
3.46	-48.9936	-43.32314	-40.04327
3.47	-48.2691	-42.99348	-40.0657
3.48	-48.1164	-42.75751	-40.35022
3.49	-48.5149	-42.6912	-40.53154
3.5	-49.6913	-42.56403	-40.92257
3.51	-47.9724	-42.05377	-41.0646
3.52	-48.4243	-42.02433	-41.48258
3.53	-49.2093	-41.9652	-41.4602
3.54	-48.8167	-41.56344	-41.95151
3.55	-48.4543	-41.59394	-42.22182
3.56	-47.8932	-41.04612	-42.51768
3.57	-48.0919	-41.19917	-42.4849
3.58	-48.305	-40.78674	-42.71332
3.59	-47.6095	-40.52483	-42.71856
3.6	-48.6568	-40.32579	-43.49257
3.61	-47.6551	-40.23159	-43.57292
3.62	-47.3501	-39.75637	-43.66184
3.63	-47.5868	-39.56478	-43.95989
3.64	-48.0788	-39.37213	-44.0749
3.65	-48.6906	-38.89367	-44.34097
3.66	-46.6064	-38.8193	-44.63502
3.67	-47.6077	-38.75901	-44.93506
3.68	-47.4413	-38.28352	-45.40853
3.69	-48.0893	-38.14273	-44.88673
3.7	-46.9635	-37.88219	-45.83953
3.71	-47.5635	-37.57662	-45.99117
3.72	-46.861	-37.24026	-46.22732
3.73	-46.9231	-36.97695	-46.44206
3.74	-46.1075	-36.73604	-46.69594
3.75	-46.161	-36.49205	-46.89598
3.76	-46.7613	-36.26438	-46.85914
3.77	-46.6065	-35.91551	-47.06172
3.78	-45.7527	-35.74137	-47.42048
3.79	-44.7341	-35.47477	-47.30578
3.8	-44.9891	-35.12342	-47.44479
3.81	-45.5847	-34.91364	-47.69239
3.82	-44.8777	-34.72732	-47.72006
3.83	-44.1698	-34.40857	-47.32962
3.84	-44.3191	-34.21584	-47.57094
3.85	-44.0237	-33.94129	-47.59857
3.86	-44.0439	-33.67931	-47.92117
3.87	-44.3269	-33.46078	-48.11827
3.88	-43.2409	-33.27122	-48.04897
3.89	-43.133	-32.96898	-48.14324
3.9	-42.5055	-32.87444	-47.90896
3.91	-42.1204	-32.64859	-47.72505
3.92	-41.8806	-32.47023	-47.60541
3.93	-41.5821	-32.27097	-47.05993
3.94	-40.8526	-32.105	-47.03935
3.95	-40.9958	-31.88589	-47.31946
3.96	-40.6646	-31.78909	-46.60181
3.97	-40.4387	-31.60746	-46.62664
3.98	-39.9943	-31.64647	-46.65414
3.99	-39.6807	-31.46134	-46.51562
4	-39.234	-31.39546	-46.16496
4.01	-38.8582	-31.37941	-45.89912
4.02	-38.2729	-31.35322	-46.13469
4.03	-38.0742	-31.43147	-45.93416
4.04	-37.8352	-31.44157	-45.73791
4.05	-37.6437	-31.54127	-45.60125
4.06	-37.12	-31.64683	-46.04339
4.07	-36.6375	-31.8465	-45.04213
4.08	-36.4052	-31.91126	-44.69071
4.09	-36.2351	-32.22206	-45.0044
4.1	-35.9486	-32.44443	-44.43169
4.11	-35.4934	-32.75048	-44.59246
4.12	-35.0251	-33.02402	-44.53326
4.13	-34.9033	-33.39718	-44.48556
4.14	-34.6721	-33.75606	-44.58512
4.15	-34.3624	-34.05989	-44.3919
4.16	-33.9541	-34.5065	-44.48025
4.17	-33.7001	-34.93271	-44.52053
4.18	-33.3844	-35.45996	-44.36062
4.19	-32.8554	-35.78027	-44.58197
4.2	-32.5074	-36.13578	-44.60769
4.21	-31.988	-36.7051	-44.58092
4.22	-31.7678	-37.26471	-44.207
4.23	-31.3154	-37.79106	-44.36251
4.24	-30.8084	-38.3302	-44.63445
4.25	-30.4281	-38.74213	-44.61966
4.26	-29.7427	-39.19856	-44.58567
4.27	-29.1267	-39.5682	-44.703
4.28	-28.3461	-39.70757	-44.67104
4.29	-27.4093	-40.06548	-44.86061
4.3	-26.3711	-40.14986	-45.16681
4.31	-25.0567	-40.28357	-45.31506
4.32	-23.4686	-39.82484	-45.51156
4.33	-21.3361	-39.35447	-45.69377
4.34	-18.6612	-38.08765	-46.51835
4.35	-15.7337	-36.28073	-48.44234
4.36	-15.8004	-38.56212	-49.82613
4.37	-19.3291	-45.23851	-44.26731
4.38	-22.86	-50.55553	-43.64903
4.39	-25.6743	-53.36605	-43.88192
4.4	-28.0038	-55.38898	-43.9438
4.41	-29.9158	-54.99132	-44.24439
4.42	-31.5938	-56.38347	-43.89835
4.43	-32.8813	-57.49337	-43.56822
4.44	-34.0599	-56.86483	-44.30554
4.45	-34.9483	-59.07344	-44.43491
4.46	-35.6465	-59.8628	-44.78053
4.47	-36.1805	-58.99385	-44.57176
4.48	-36.8433	-59.72417	-44.72812
4.49	-37.0846	-61.08438	-44.50577
4.5	-37.5944	-60.56163	-44.9593
4.51	-37.4084	-60.81604	-45.00655
4.52	-37.849	-61.76574	-44.93868
4.53	-37.6208	-58.64782	-45.36
4.54	-37.8361	-57.96207	-44.81948
4.55	-37.7061	-57.99665	-44.98195
4.56	-37.9738	-57.81655	-45.08251
4.57	-37.7475	-57.42933	-44.92806
4.58	-37.7739	-56.38179	-45.11791
4.59	-37.9468	-56.17456	-45.32331
4.6	-37.749	-55.30311	-44.57383
4.61	-37.871	-54.47789	-44.60829
4.62	-37.8605	-54.58499	-44.96302
4.63	-37.8485	-54.26247	-44.70073
4.64	-37.6418	-54.04066	-44.78059
4.65	-37.7964	-53.14122	-44.6601
4.66	-37.8811	-52.20042	-44.9192
4.67	-37.8291	-52.52105	-44.72795
4.68	-38.126	-51.94163	-44.47529
4.69	-38.3125	-51.00992	-44.34445
4.7	-38.3866	-50.99415	-45.10434
4.71	-38.2755	-50.60095	-44.69273
4.72	-38.6136	-50.47782	-44.64883
4.73	-39.1701	-50.52197	-44.82441
4.74	-39.4531	-49.92383	-44.47068
4.75	-39.3887	-49.64745	-44.71291
4.76	-39.3826	-49.66943	-45.01799
4.77	-39.4631	-49.86069	-45.20464
4.78	-40.0779	-49.47502	-45.14932
4.79	-40.1759	-49.00184	-44.47298
4.8	-40.5345	-49.01537	-44.25669
4.81	-40.5447	-48.7373	-44.85402
4.82	-40.4102	-48.9291	-45.50225
4.83	-40.5325	-48.41139	-45.27687
4.84	-40.922	-48.46579	-45.00394
4.85	-41.3661	-48.08725	-44.58941
4.86	-41.6602	-47.8174	-44.36047
4.87	-41.8935	-48.18079	-45.28864
4.88	-41.783	-47.73215	-44.91682
4.89	-42.3615	-47.7538	-45.12521
4.9	-42.7635	-47.58205	-44.65346
4.91	-43.0696	-47.35741	-44.3755
4.92	-43.3526	-47.1017	-44.49792
4.93	-43.6067	-47.45462	-45.0145
4.94	-43.8236	-47.49004	-45.47406
4.95	-44.1769	-47.34578	-44.86533
4.96	-44.7317	-46.66539	-44.7388
4.97	-45.3658	-46.53634	-44.45868
4.98	-45.5454	-46.47273	-44.74166
4.99	-46.1828	-46.8835	-45.26233
5	-46.6843	-47.02219	-45.04983
5.01	-47.3328	-46.10315	-44.63912
5.02	-48.4493	-45.99224	-44.31301
5.03	-48.5353	-46.25275	-44.4511
5.04	-46.7119	-45.73656	-45.10847
5.05	-45.9266	-45.41967	-45.45844
5.06	-46.6738	-45.17484	-45.16136
5.07	-46.3915	-45.46385	-45.11093
5.08	-47.0821	-45.22641	-45.80816
5.09	-46.796	-45.4417	-45.84745
5.1	-45.9595	-45.33092	-45.74491
5.11	-45.6905	-45.2666	-46.28318
5.12	-45.0424	-45.13755	-46.20818
5.13	-44.5646	-45.21592	-45.97409
5.14	-44.6301	-44.75903	-46.1162
5.15	-44.4494	-44.90097	-46.66876
5.16	-44.0982	-45.16974	-46.33403
5.17	-43.9094	-44.96236	-46.07872
5.18	-43.6312	-45.15366	-46.47964
5.19	-43.5161	-44.9152	-46.55272
5.2	-43.3886	-44.85968	-46.74716
5.21	-43.1363	-44.85187	-46.53603
5.22	-42.9746	-44.64825	-45.96812
5.23	-42.5316	-44.89615	-46.353
5.24	-42.3403	-44.43499	-46.6008
5.25	-42.4777	-44.51554	-46.6827
5.26	-42.1154	-44.48494	-47.11148
5.27	-42.2901	-44.59698	-46.87329
5.28	-41.697	-44.45692	-46.43044
5.29	-41.8652	-44.12811	-46.77441
5.3	-41.6194	-44.15011	-46.65052
5.31	-41.719	-44.29613	-46.60474
5.32	-41.4589	-44.16092	-46.68948
5.33	-41.0894	-44.05103	-47.05453
5.34	-40.6217	-43.93512	-46.16272
5.35	-40.7391	-43.93055	-47.00983
5.36	-40.6776	-44.34429	-47.51015
5.37	-40.7282	-43.99512	-47.71906
5.38	-40.3003	-43.56732	-46.81697
5.39	-40.1285	-43.59621	-46.75631
5.4	-40.0471	-43.87496	-47.28812
5.41	-39.7485	-43.58659	-47.31867
5.42	-39.578	-43.80349	-47.55265
5.43	-39.6623	-43.80584	-47.51307
5.44	-39.3191	-43.65303	-47.07253
5.45	-39.1089	-43.18607	-47.26858
5.46	-39.0429	-43.51935	-47.20854
5.47	-38.6582	-43.57183	-47.49317
5.48	-38.6701	-43.51379	-47.68671
5.49	-38.5282	-43.15779	-47.66454
5.5	-38.1218	-42.95178	-47.34346
5.51	-37.8236	-43.192	-48.24871
5.52	-37.7698	-43.49121	-48.54671
5.53	-37.6058	-43.47138	-48.55343
5.54	-37.3866	-43.1165	-48.69575
5.55	-37.2214	-42.73963	-48.95695
5.56	-37.2553	-42.94644	-48.91102
5.57	-37.0293	-43.11213	-48.94319
5.58	-37.0018	-43.10949	-49.16067
5.59	-36.5001	-43.36077	-48.86968
5.6	-36.4524	-43.05523	-49.26962
5.61	-36.5222	-42.60658	-49.56172
5.62	-36.3962	-42.81499	-48.51687
5.63	-36.2976	-43.28411	-48.73647
5.64	-36.3049	-43.08972	-49.68662
5.65	-36.1877	-43.02579	-49.69078
5.66	-36.0573	-42.87825	-49.58432
5.67	-35.889	-42.94943	-49.55746
5.68	-35.9746	-42.72276	-49.28799
5.69	-35.8797	-42.97094	-49.74305
5.7	-35.8176	-43.24615	-50.14027
5.71	-35.8142	-43.06058	-50.52832
5.72	-35.7612	-42.65856	-50.31116
5.73	-35.7115	-42.72476	-50.31962
5.74	-35.594	-42.71553	-49.43438
5.75	-35.5577	-43.14762	-49.90583
5.76	-35.4638	-43.10183	-49.70183
5.77	-35.2891	-43.1519	-50.82698
5.78	-35.2291	-43.01155	-50.04686
5.79	-35.1416	-42.86218	-49.40086
5.8	-34.9602	-42.76304	-49.61751
5.81	-34.8977	-43.04609	-49.33671
5.82	-34.7265	-42.94917	-51.23599
5.83	-34.6921	-42.73071	-50.60064
5.84	-34.6541	-42.23002	-49.54626
5.85	-34.4319	-42.34637	-49.76088
5.86	-34.4241	-42.30158	-49.73945
5.87	-34.2211	-42.30685	-50.64212
5.88	-34.1728	-42.25735	-50.5139
5.89	-34.1141	-42.15961	-50.53787
5.9	-34.1774	-41.9032	-49.48337
5.91	-34.0014	-41.7833	-49.56479
5.92	-33.9999	-41.98015	-49.36188
5.93	-33.9199	-41.8198	-49.94721
5.94	-33.9007	-41.9039	-50.21657
5.95	-33.782	-41.45407	-49.52933
5.96	-33.8172	-41.53796	-49.71695
5.97	-33.8209	-41.75782	-49.00192
5.98	-33.7858	-41.48981	-48.60252
5.99	-33.7356	-41.26045	-48.64923
6	-33.6191	-41.37551	-48.68803
