# Supplementary material for: Microwave bio-sensor based on symmetrical split ring resonator with spurline filters for therapeutic goods detection
Source: PLoS One. 2017 Sep 21;12(9):e0185122. doi: 10.1371/journal.pone.0185122 (PMC5608324; doi:10.1371/journal.pone.0185122)
Supplement: S4 Dataset — (DAT) [file pone.0185122.s004.dat]

Frequency	Reference Permittivity	Standard Dev.	Measured using SSRR	Measured using SSRR with single spurline	Measured using SSRR with double spurlines
[ GHz ]	[\g( e)\-(r) ]		[\g( e)\-(r) ]	[\g( e)\-(r) ]
2.19	1	0.01557	0.93	0.95	0.96
2.16	2.2	0.11126	2.46	2.32	2.23
2.13	3.48	0.13845	3.26	3.38	3.45
2.09	4.4	0.07995	4.43	4.42	4.41
