# Supplementary material for: Microwave bio-sensor based on symmetrical split ring resonator with spurline filters for therapeutic goods detection
Source: PLoS One. 2017 Sep 21;12(9):e0185122. doi: 10.1371/journal.pone.0185122 (PMC5608324; doi:10.1371/journal.pone.0185122)
Supplement: S5 Dataset — (DAT) [file pone.0185122.s005.dat]

2.22	2.19	2.16	2.15	2.12	2.1	2.09	2.08	2.07	2.05
2.22	2.18	2.15	2.14	2.11	2.09	2.07	2.06	2.05	2.02
2.22	2.18	2.15	2.13	2.1	2.07	2.06	2.05	2.03	2.01
2.22	2.17	2.14	2.13	2.1	2.07	2.05	2.04	2.01	2
2.22	2.17	2.14	2.12	2.09	2.06	2.04	2.02	2.01	1.99
2.22	2.17	2.14	2.12	2.09	2.06	2.04	2.02	2	1.98
2.22	2.17	2.14	2.12	2.09	2.06	2.04	2.02	2	1.98
2.22	2.17	2.14	2.12	2.09	2.06	2.04	2.02	2	1.98
2.22	2.17	2.14	2.12	2.09	2.06	2.04	2.02	2	1.98
2.22	2.17	2.14	2.12	2.09	2.06	2.04	2.02	2	1.98
