# Supplementary material for: Microwave bio-sensor based on symmetrical split ring resonator with spurline filters for therapeutic goods detection
Source: PLoS One. 2017 Sep 21;12(9):e0185122. doi: 10.1371/journal.pone.0185122 (PMC5608324; doi:10.1371/journal.pone.0185122)
Supplement: S7 Dataset — A. Relevant data for Fig 14A. B. Relevant data for Fig 14B. (DAT) [file pone.0185122.s007.dat]

Normalized Length	SSRR with Single Spurline	SSRR with Double Spurlines
[mm]	[GHz]	[GHz]
0.05	2.22	2.22
0.1	2.18	2.18
0.15	2.17	2.17
0.2	2.17	2.17
0.25	2.17	2.17
0.3	2.17	2.17
0.35	2.17	2.17
0.4	2.14	2.13
0.45	2.12	2.11
0.5	2.11	2.1
Normalized Width	SSRR with Single Spurline	SSRR with Double Spurlines
[mm]	[GHz]	[GHz]
0.05	2.21	2.2
0.1	2.2	2.2
0.15	2.17	2.17
0.2	2.17	2.17
0.25	2.17	2.17
0.3	2.17	2.17
0.35	2.13	2.14
0.4	2.15	2.15
0.45	2.14	2.16
0.5	2.13	2.14
