# Supplementary material for: Microwave bio-sensor based on symmetrical split ring resonator with spurline filters for therapeutic goods detection
Source: PLoS One. 2017 Sep 21;12(9):e0185122. doi: 10.1371/journal.pone.0185122 (PMC5608324; doi:10.1371/journal.pone.0185122)
Supplement: S8 Dataset — (DAT) [file pone.0185122.s008.dat]

Permittivity	Relative Shift	Standard Dev.	Resonant Frequency	Standard Dev.
[ \g(\i(e))\-(\i(r )) ]	[\g(\i( D))\i(f = f)\-(\i(o))\i( - f)\-(\i(r )) ]		[GHz]
1	0	0.00316	2.22	0.00316
2	0.03	0.00422	2.19	0.00422
3	0.05	0.00316	2.17	0.00316
4	0.07	0.00316	2.15	0.00316
5	0.09	0.00316	2.13	0.00316
6	0.1	0.00516	2.12	0.00516
7	0.12	0.00483	2.1	0.00483
8	0.14	0.00316	2.08	0.00316
9	0.15	0.00316	2.07	0.00316
10	0.16	0.00316	2.06	0.00316
