# Supplementary material for: Microwave bio-sensor based on symmetrical split ring resonator with spurline filters for therapeutic goods detection
Source: PLoS One. 2017 Sep 21;12(9):e0185122. doi: 10.1371/journal.pone.0185122 (PMC5608324; doi:10.1371/journal.pone.0185122)
Supplement: S9 Dataset — (DAT) [file pone.0185122.s009.dat]

Permittivity	Relative Shift	Standard Dev.	Resonant Frequency	Standard Dev.
[ \g(e)\-(r) ]	[ \g(\i(D))\i(f = f)\-(\i(o))\i( - f)\-(\i(r )) ]		[GHz]
1	0	0.00316	2.22	0.00316
2	0.03	0.00316	2.19	0.00316
3	0.06	0.00316	2.16	0.00316
4	0.08	0.00422	2.14	0.00422
5	0.1	0.00422	2.12	0.00422
6	0.11	0.00422	2.11	0.00422
7	0.12	0.00422	2.1	0.00422
8	0.13	0.00422	2.09	0.00422
9	0.14	0.00422	2.08	0.00422
10	0.15	0.00422	2.07	0.00422
