# Supplementary material for: Microwave bio-sensor based on symmetrical split ring resonator with spurline filters for therapeutic goods detection
Source: PLoS One. 2017 Sep 21;12(9):e0185122. doi: 10.1371/journal.pone.0185122 (PMC5608324; doi:10.1371/journal.pone.0185122)
Supplement: S10 Dataset — (DAT) [file pone.0185122.s010.dat]

Loss Tanget	Transmission Coefficient S21	Standard Dev.	Quality Factor	Standard Dev.
[ tan\g(\i(d)) ]	[\i(dB)]
0	10.494	0.15622	417.14	4
0.02	11.738	0.29117	331.82	4.505
0.04	14.478	0.20154	257.65	4.7608
0.06	16.346	0.14589	238.04	5.153
0.08	17.154	0.08117	225.25	6.6364
0.1	17.8406	0.12649	200	8.3428
