# Supplementary material for: Microwave bio-sensor based on symmetrical split ring resonator with spurline filters for therapeutic goods detection
Source: PLoS One. 2017 Sep 21;12(9):e0185122. doi: 10.1371/journal.pone.0185122 (PMC5608324; doi:10.1371/journal.pone.0185122)
Supplement: S11 Dataset — (DAT) [file pone.0185122.s011.dat]

Loss Tanget	Transmission Coefficient S21	Standard Dev.	Quality Factor	Standard Dev.
[ tan\g(\i(d )) ]	[\i(dB )]
0	7.6145	0.09432	409.35	3.7196
0.02	8.787	0.14887	338.8371	3.908654
0.04	9.8353	0.16415	281.0356	4.864684
0.06	11.2381	0.21623	243.2342	5.620712
0.08	13.3359	0.25221	195.4327	6.776742
0.1	13.9659	0.29726	185.98	8.187
